# Supplementary material for: Attapulgite Nanorod-Incorporated Polyimide Membrane for Enhanced Gas Separation Performance
Source: Polymers (Basel). 2022 Dec 9;14(24):5391. doi: 10.3390/polym14245391 (PMC9785766; doi:10.3390/polym14245391)
Supplement: Supplementary file 1 [file polymers-14-05391-s001.zip]

Archive with 1 entries (1 files):
- polymers-2034324-supplementary.pdf
